# Supplementary material for: Unfractionated heparin may improve near-term survival in patients admitted to the ICU with sepsis attributed to pneumonia: an observational study using the MIMIC-IV database
Source: Front Pharmacol. 2025 Feb 27;16:1518716. doi: 10.3389/fphar.2025.1518716 (PMC11903409; doi:10.3389/fphar.2025.1518716)
Supplement: Supplementary file 1 [file DataSheet3.csv]

Variable	VIF
Age	1.34180430428358
Gender	1.12951554562202
SOFA	1.33281189437992
GCS	1.17872663053768
Mechanical_Ventilation	1.3155017028574
Respiratory_Rate	1.19583422091595
Heart_Rate	1.25784798681994
MAP	1.10428533935479
SpO2	1.13855471177245
RBC	1.35094005165382
WBC	1.16529594546589
PLT	1.18711551560035
RDW	1.19873005982326
Sodium	1.12715312183184
Potassium	1.38051545283297
Calcium	1.26148769071837
BUN	2.37174258397817
Creatinine	2.39099127710376
Glucose	1.155365125791
PH	4.11150660351198
PO2	1.31485640215098
PCO2	4.0064869708825
Anion_Gap	2.02676928475252
Bicarbonate	3.35609801460707
Lactate	1.68212876073056
INR	3.80359046489952
PT	3.82713997860999
PTT	1.14130557114988
Urine_Output	1.15891106162611
