# Supplementary material for: Unfractionated heparin may improve near-term survival in patients admitted to the ICU with sepsis attributed to pneumonia: an observational study using the MIMIC-IV database
Source: Front Pharmacol. 2025 Feb 27;16:1518716. doi: 10.3389/fphar.2025.1518716 (PMC11903409; doi:10.3389/fphar.2025.1518716)
Supplement: Supplementary file 2 [file DataSheet1.csv]

variable	n_miss	pct_miss(%)
PTT	196	12.35813367
INR	187	11.79066835
PT	186	11.72761665
Lactate	150	9.457755359
PCO2	127	8.007566204
PO2	123	7.755359395
PH	106	6.683480454
Urine_Output	31	1.954602774
MAP	15	0.945775536
Calcium	11	0.693568726
WBC	6	0.378310214
PLT	6	0.378310214
RBC	5	0.315258512
Hemoglobin	5	0.315258512
RDW	5	0.315258512
Hematocrit	4	0.25220681
Sodium	1	0.063051702
Potassium	1	0.063051702
Chloride	1	0.063051702
BUN	1	0.063051702
Anion_gap	1	0.063051702
subject_id	0	0
hadm_id	0	0
stay_id	0	0
Gender	0	0
admittime	0	0
dischtime	0	0
icu_intime	0	0
icu_outtime	0	0
Los_Hospital	0	0
Los_ICU	0	0
Age	0	0
Race	0	0
Hospital_Expire_Flag	0	0
Survival_Day	0	0
status_30	0	0
surv_30	0	0
status_45	0	0
surv_45	0	0
status_60	0	0
surv_60	0	0
antibiotic_time	0	0
culture_time	0	0
suspected_infection_time	0	0
pn_cause_sepsis	0	0
sepsis3	0	0
SOFA	0	0
APSIII	0	0
Charlson_Comorbidity_Index	0	0
GCS	0	0
Mechanical_Ventilation	0	0
Norepinephrine	0	0
Diabetes	0	0
ARF	0	0
COPD	0	0
Hypertension	0	0
Gastrointestinal_Bleeding	0	0
AKI_Stage	0	0
Respiratory_Rate	0	0
Heart_Rate	0	0
SpO2	0	0
Creatinine	0	0
Glucose	0	0
Bicarbonate	0	0
Heparin_Dosage	0	0
Heparin_Group	0	0
Status	0	0
Duration	0	0
dose_val_rx	0	0
route	0	0
form_val_disp	0	0
form_unit_disp	0	0
doses_per_24_hrs	0	0
