# Supplementary material for: Unfractionated heparin may improve near-term survival in patients admitted to the ICU with sepsis attributed to pneumonia: an observational study using the MIMIC-IV database
Source: Front Pharmacol. 2025 Feb 27;16:1518716. doi: 10.3389/fphar.2025.1518716 (PMC11903409; doi:10.3389/fphar.2025.1518716)
Supplement: Supplementary file 3 [file DataSheet2.csv]

Variable	VIF
Age	1.37241754551928
Gender	1.17117643429164
SOFA	1.34203332395168
GCS	1.18409086347465
Mechanical_Ventilation	1.32030377003918
Respiratory_Rate	1.21053150135207
Heart_Rate	1.26650051132127
MAP	1.12635432828393
SpO2	1.14186804805407
RBC	8.08087778970006
WBC	1.1685094790535
PLT	1.22821169436542
Hemoglobin	23.8587215482158
Hematocrit	27.8332078928695
RDW	1.40801394314131
Sodium	10.0452895217769
Potassium	1.43334750605853
Chloride	13.7291370549559
Calcium	1.30001500890553
BUN	2.37907734848967
Creatinine	2.40572530849622
Glucose	1.16253677634993
PH	4.18179500304843
PO2	1.39383156074684
PCO2	4.10368940460939
Anion_Gap	5.38637905493551
Bicarbonate	7.94878658669625
Lactate	1.6924789368218
INR	3.81928336242835
PT	3.83577236370266
PTT	1.14194848422102
Urine_Output	1.16546781503852
